# Supplementary material for: Soymilk residue (okara) as a natural immobilization carrier for Lactobacillus plantarum cells enhances soymilk fermentation, glucosidic isoflavone bioconversion, and cell survival under simulated gastric and intestinal conditions
Source: PeerJ. 2016 Nov 10;4:e2701. doi: 10.7717/peerj.2701 (PMC5111894; doi:10.7717/peerj.2701)
Supplement: Data S5 — Row data for analysis of microbial growth kinetics of L. plantarum 70810 in soymilk. FL: free L. plantarum 70810; IL:okara-immobilized L. plantarum 70810. [file peerj-04-2701-s005.xlsx]

## Sheet: Sheet1
FL								IL													0.04583
Time(h)								Time(h)													0.07506
0	131580000	119340000	109140000					0	103020000	118320000	89760000										0.06557
2	133620000	143820000	123420000					2	164220000	186660000	143820000
4	362100000	415140000	315180000					4	805800000	897600000	724200000
6	1040400000	1326000000	816000000					6	1428000000	1703400000	1203600000
8	1591200000	1764600000	1438200000					8	2131800000	2478600000	1825800000
																					0.06028
																					0.05686
