# Supplementary material for: Soymilk residue (okara) as a natural immobilization carrier for Lactobacillus plantarum cells enhances soymilk fermentation, glucosidic isoflavone bioconversion, and cell survival under simulated gastric and intestinal conditions
Source: PeerJ. 2016 Nov 10;4:e2701. doi: 10.7717/peerj.2701 (PMC5111894; doi:10.7717/peerj.2701)
Supplement: Data S10 — Raw data of bacterial count for analysis of the effect of simulated gastric transit and pancreatic juice on the survival of L. plantarum 70810. FL: free L. plantarum 70810; IL:okara-immobilized L. plantarum 70810. [file peerj-04-2701-s010.xlsx]

## Sheet: Sheet1
		tolerance to simulated gastric juice	FL								IL
			Time(h)								Time(h)
			0	1120000000	720000000	1740000000					0	890000000	2340000000	1450000000
			1	4100000	5800000	2880000					1	14800000	20000000	11000000
			3	56000	42000	76000					3	1450000	1020000	720000
		tolerance to simulated pancreatic juice	FL								IL
			Time(h)								Time(h)
			0	1120000000	1740000000	720000000					0	1450000000	890000000	2340000000
			1	20400000	25100000	16600000					1	195000000	151000000	251000000
			3	15500000	20900000	11500000					3	155000000	110000000	219000000
